# Supplementary material for: Hotspot pocket-based discovery of urea transporter selective inhibitors
Source: Nat Commun. 2026 Apr 20;17:5444. doi: 10.1038/s41467-026-71834-w (PMC13279936; doi:10.1038/s41467-026-71834-w)
Supplement: Supplementary file 4 — Source Data [file 41467_2026_71834_MOESM4_ESM.xlsx]

## Sheet: Figure 1
		Figure 1c
		8012-3472	G856-1944	6764-0284	G647-0601	8002-8556	C712-1190	G756-1290	E869-0005	E957-0844	8012-6964	D116-0020	E822-1968	D491-6635	J093-0968	D331-0121	F989-0033	3230-1953	8019-0012	F443-0714	J048-0186	C796-1163	Y030-0514	8016-0098	E822-2109	F953-1334	P300-2087	F989-0770	K280-0189	C228-0608	C796-1146
		0	0	0	0	0	0	0	0	0	0	0	0.56	0	0	0	0	0	0	0	0	0	0	0	0	0	0	0	0	0	0
		0	0	0	0	0	0	0	0	0	0	0	0.46	0	0	0	0	0	0	0	0	0	0	0	0	0	0	0	0	0	0
		0	0	0	0	0	0	0	0	0	0	0	0.32	0	0	0	0	0	0	0	0	0	0	0	0	0	0	0	0	0	0

## Sheet: Figure2
			figure2b						figure2c						figure2d
				hUT-A2						hUT-A3						hUT-B
			-4	0.2033	0.2217	0.2109			-4	0.2076	0.1936	0.22			-4	0.1231	0.1234	0.1233
			-5	0.2025	0.2104	0.1991			-5	0.2038	0.1923	0.2034			-5	0.1256	0.1256	0.1259
			-6	0.1855	0.1724	0.1831			-6	0.1385	0.1529	0.1428			-6	0.1256	0.126	0.1259
			-7	0.143	0.1421	0.1598			-7	0.1364	0.1321	0.1407			-7	0.1224	0.1224	0.1227
			-8	0.1305	0.138	0.141			-8	0.1432	0.1381	0.1458			-8	0.1226	0.1228	0.1233
			-9	0.13	0.128	0.1271			-9	0.1351	0.1305	0.1394			-9	0.1221	0.122	0.1226
			-10	0.1205	0.131	0.1301			-10	0.1364	0.1326	0.115			-10	0.1279	0.1281	0.1284
			-11	0.1243	0.1236	0.1129			-11	0.1326	0.1248	0.1403			-11	0.1171	0.1167	0.1172
			figure2e						figure2f
				25a	E822-1968					Vehicle	0.5 μM 25a	1 μM E822	10 μM E822
			-4	95.3849	13.0137				0	0.189573	0	0.047393	0
			-5	95.3132	5.93607				1	0.094787	0.05	0.42654	0.14218
			-6	52.8302	5.02283				3	1.4218	0.1	1.65877	0.900474
			-7	5.41509	4.3379				5	1.80095	0.3	2.08531	1.13744
			-8	5.4717	3.19635				10	3.12796	0.4	2.74882	2.1801
									15	4.21801	0.45	4.2654	2.74882
									20	4.64455	1	4.69194	3.88626
									30	6.30332	1.3	5.49763	4.78673
									40	7.58294	2.35	6.54028	5.97156
									50	7.8673	3.2	6.82465	6.68246
									60	7.96209	3.55	7.63033	6.87204

## Sheet: Figure 3
				figure3i
				HQA2	E822	M353
				-54.6377	-59.9093	-67.0989
				-55.8077	-58.4844	-69.0422
				-54.2157	-58.4651	-65.1003
				P=0.0038（HQA2 vs E822）
				P=0.0028（E822 vs M353）

## Sheet: Figure 4
	Figure 4f					Figure 4g					Figure 4h
		hUT-A2					hUT-A3					hUT-B
	-4	0.2323	0.2594	0.2738		-4	0.0851	0.1124	0.1125		-4	0.1077	0.0727	0.0929
	-5	0.2475	0.264	0.2728		-5	0.0863	0.1129	0.1129		-5	0.1081	0.0628	0.0826
	-6	0.217	0.2326	0.2412		-6	0.1082	0.1191	0.1191		-6	0.1043	0.079	0.1092
	-7	0.1607	0.1527	0.1414		-7	0.0984	0.1162	0.1161		-7	0.1112	0.0808	0.1013
	-8	0.1245	0.1265	0.1254		-8	0.0987	0.107	0.117		-8	0.1023	0.0768	0.1067
	-9	0.1216	0.1235	0.1225		-9	0.1108	0.11	0.1175		-9	0.103	0.0686	0.0987
	-10	0.1245	0.1268	0.1456		-10	0.1132	0.1153	0.1152		-10	0.0906	0.106	0.0954
	-11	0.1315	0.1218	0.1318		-11	0.103	0.1065	0.1032		-11	0.0816	0.1099	0.0796
	Figure 4i
		Vehicle	10 μM M353	100 μM M353	10 μM 25a
	0	0.051813	0.15544	0.103627	0
	1	0.15544	0.414508	0.362694	0.218579
	3	0.414508	0.518135	0.569948	0.054645
	5	0.777202	1.29534	1.1399	0.054645
	10	1.76166	1.76166	1.65803	0.163934
	15	2.6943	2.79793	2.64249	0.163934
	20	3.98964	3.62694	2.95337	0.218579
	30	4.6114	4.19689	3.8342	0.546448
	40	6.11399	5.18135	4.66321	0.546448
	50	6.68394	6.11399	5.54404	0.655738
	60	8.0829	6.89119	6.37306	0.765027
	Figure 4j
		25a	M353-0039
	-4	98.5849	4.26667	4.16	4
	-5	98.1132	3.2	3.0536	3.1666
	-6	52.8302	4	4.067	3.99999
	-7	1.41509	2.93333	2.975	3
	-8	0.471698	2.66667	1.66667	0.6666

## Sheet: Figure 5
		Figure5c									Figure5j
												UT-A2-C285A			UT-A2-C285W
											-4	0.27312	0.22496	0.22496	0.110973	0.111367	0.11226
											-5	0.24608	0.24768	0.24784	0.10246	0.1028	0.103687
											-6	0.15907	0.1614	0.19536	0.116373	0.116687	0.117627
											-7	0.13328	0.1032	0.144478	0.119413	0.1198	0.12084
											-8	0.09168	0.09648	0.16896	0.129207	0.129553	0.130533
											-9	0.13584	0.13632	0.12128	0.11624	0.116593	0.117427
											-10	0.12896	0.11376	0.09856	0.115653	0.11602	0.116987

## Sheet: Figure 6
		Figure6b					Figure6c					Figure6d					Figure6e
		normal diet		low-protein diet			normal diet		low-protein diet			normal diet		low-protein diet			normal diet		low-protein diet
		vehicle	M353-0039	vehicle	M353-0039		vehicle	M353-0039	vehicle	M353-0039		vehicle	M353-0039	vehicle	M353-0039		vehicle	M353-0039	vehicle	M353-0039
		475.86	295.26	194.48	97.9		966	924	671	495		2572	2772	1434	283		4070	3900	2258	424
		607.32	418.32	86.57	53.68		1176	1029	550	440		2888	2904	1654	421		3680	4110	2642	1064
		688.8	465.36	107.36	52.8		1218	1218	649	418		3212	2328	956	185		3930	2880	1882	582
		519.12	435.12	297.88	80.52		1218	987	935	462		2956	2860	1672	310		3770	3440	2976	584
				268.84	21.67				792	396				1452	243				2118	696
		P=0.031		P=0.0186			P=0.275		P=0.0037			P=0.3455（ns）		P< 0.0001			P=0.3656（ns）		P< 0.0001
		Figure6g					Figure6h
		Supernatant		Cytoplasmic			cytoplasmic/supernatant
		vehicle	M353	vehicle	M353		vehicle	M353
		2.6432	2.26875	2.0448	2.4087		0.773608	1.06169
		2.6496	2.266	2.0512	2.4013		0.774155	1.05971
		2.6464	2.26875	2.0512	2.4161		0.775091	1.06495
		2.66825	2.1945	2.0928	2.4568		0.784334	1.11953
		2.652	2.1835	2.0736	2.4605		0.7819	1.12686
		2.665	2.19725	2.0928	2.4679		0.785291	1.12318
		2.6598	2.3375	2.016	2.3532		0.757952	1.00672
		2.6691	2.33475	2	2.3495		0.749316	1.00632
		2.7616	2.3265	2.016	2.331		0.730012	1.00193
		2.6944	2.29625	2.016	2.4605		0.748219	1.07153
		2.704	2.29625	2.0128	2.4642		0.744379	1.07314
		2.6944	2.299	2.0192	2.4605		0.749406	1.07025
		2.5997	2.2518	2.0775	2.41207		0.799131	1.07117
		2.5916	2.2491	2.04567	2.45643		0.789345	1.09218
		2.6647	2.3083	2.17743	2.57203		0.81714	1.11425
		P< 0.0001		P< 0.0001			P< 0.0001

## Sheet: Supplementary Fig1
		SI1d
			8012-3472			G856-1944			6764-0284			G647-0601
		-4	0.129	0.129	0.1286	0.1007	0.101	0.1013	0.1166	0.1167	0.1169	0.0855	0.0857	0.0856
		-5	0.1302	0.13	0.1299	0.115	0.1153	0.1158	0.1321	0.1319	0.1326	0.0799	0.0798	0.08
		-6	0.1242	0.1233	0.1231	0.126	0.1263	0.1272	0.0909	0.0906	0.09	0.0837	0.0838	0.0838
		-7	0.1262	0.1258	0.1254	0.1284	0.1278	0.1285	0.1244	0.1244	0.1255	0.0815	0.082	0.0818
		-8	0.1288	0.1286	0.1283	0.1042	0.1041	0.1049	0.1099	0.11	0.1107	0.0833	0.0838	0.0837
		-9	0.1279	0.1271	0.1268	0.1216	0.1215	0.122	0.1334	0.1337	0.1346	0.0849	0.0854	0.085
		-10	0.1271	0.1263	0.1256	0.1206	0.1208	0.1218	0.1145	0.1145	0.1152	0.0808	0.0809	0.081
		-11	0.122	0.1219	0.1217	0.12	0.12	0.1208	0.1195	0.12	0.1209	0.0852	0.0852	0.0854
		SI1e
			8002-8556			C712-1190			G756-1290			E869-0005
		-4	0.115	0.1145	0.1144	0.116	0.1156	0.1158	0.087	0.0851	0.0858	0.1033	0.102	0.1024
		-5	0.1181	0.1182	0.1182	0.1159	0.1157	0.1158	0.1041	0.1021	0.1028	0.1073	0.1059	0.1064
		-6	0.1188	0.1189	0.1191	0.1145	0.1143	0.1145	0.107	0.1052	0.1059	0.106	0.1044	0.1049
		-7	0.1084	0.1086	0.1086	0.1115	0.1113	0.1117	0.0993	0.0978	0.0984	0.1091	0.1071	0.1081
		-8	0.1165	0.1168	0.117	0.1169	0.1168	0.1169	0.1122	0.1102	0.1109	0.1066	0.1059	0.1063
		-9	0.1282	0.1282	0.1283	0.1122	0.1112	0.1125	0.1115	0.1096	0.1102	0.107	0.1057	0.1063
		-10	0.1054	0.1066	0.1063	0.1159	0.1158	0.1159	0.1058	0.1039	0.1045	0.1064	0.1049	0.1053
		-11	0.1313	0.1316	0.1313	0.1163	0.1166	0.1164	0.1194	0.1169	0.1178	0.1022	0.1005	0.101
		SI1f
			E957-0844			8012-6964			D116-0020			D491-6635
		-4	0.0912	0.0892	0.0898	0.1229	0.1172	0.116	0.1005	0.1008	0.101	0.0963	0.0958	0.0954
		-5	0.0922	0.0919	0.0923	0.1198	0.1245	0.1246	0.1086	0.1087	0.1088	0.0796	0.0794	0.0795
		-6	0.0908	0.0891	0.0897	0.1222	0.1219	0.1222	0.1002	0.0996	0.0944	0.0895	0.0893	0.0893
		-7	0.084	0.0816	0.0826	0.1196	0.1233	0.1248	0.0992	0.0994	0.0996	0.104	0.1036	0.1035
		-8	0.0868	0.0937	0.0949	0.121	0.1235	0.1235	0.095	0.0951	0.0957	0.0922	0.092	0.0919
		-9	0.0872	0.0939	0.095	0.1129	0.117	0.1167	0.1068	0.1076	0.1094	0.0979	0.0975	0.0975
		-10	0.0906	0.0884	0.0892	0.1124	0.1064	0.1159	0.1102	0.111	0.1122	0.0944	0.0942	0.0941
		-11	0.0796	0.0778	0.0784	0.106	0.108	0.1075	0.1053	0.1062	0.1067	0.0891	0.089	0.0889
		SI1g
			J093-0968			D331-0121			F989-0033			3230-1953
		-4	0.093	0.0926	0.0925	0.0856	0.0888	0.0812	0.103	0.102	0.104	0.1235	0.1246	0.1261
		-5	0.0936	0.0932	0.0931	0.0958	0.094	0.0994	0.0883	0.0821	0.0893	0.1223	0.1235	0.1257
		-6	0.0908	0.0904	0.0903	0.0967	0.0919	0.0971	0.0944	0.0905	0.0959	0.118	0.1198	0.1212
		-7	0.0957	0.0953	0.0952	0.0977	0.0942	0.0958	0.0999	0.0984	0.1013	0.1186	0.1188	0.1101
		-8	0.0982	0.0979	0.0977	0.0905	0.0988	0.0924	0.0806	0.0803	0.0818	0.1295	0.121	0.1223
		-9	0.092	0.0917	0.0917	0.0947	0.0817	0.0788	0.0834	0.0878	0.084	0.1281	0.1298	0.1224
		-10	0.094	0.0933	0.0932	0.0809	0.0814	0.0802	0.0865	0.0882	0.0843	0.1223	0.1237	0.1266
		-11	0.0916	0.0914	0.0913	0.0882	0.0895	0.0904	0.0983	0.0973	0.0929	0.1267	0.1281	0.1222
		SI1h
			8019-0012			F443-0714			J048-0186			C796-1163
		-4	0.0755	0.0769	0.0793	0.0896	0.0904	0.0914	0.1009	0.1006	0.1004	0.1095	0.1091	0.109
		-5	0.0702	0.0727	0.0655	0.0888	0.0898	0.0908	0.0996	0.0997	0.0995	0.1098	0.1095	0.1093
		-6	0.0921	0.0945	0.0987	0.0917	0.0936	0.0946	0.1114	0.1113	0.1113	0.1036	0.1035	0.1034
		-7	0.0686	0.0704	0.0735	0.0954	0.098	0.0981	0.1066	0.1065	0.1068	0.1099	0.1102	0.1098
		-8	0.0719	0.0725	0.0734	0.0861	0.0881	0.0901	0.1064	0.1062	0.1061	0.1005	0.1009	0.1003
		-9	0.0833	0.0852	0.0886	0.0959	0.0957	0.0956	0.1025	0.1024	0.1024	0.1068	0.1069	0.1069
		-10	0.0768	0.0795	0.0842	0.0901	0.0908	0.0913	0.1039	0.1037	0.1037	0.1156	0.1153	0.1153
		-11	0.0842	0.0856	0.0892	0.0945	0.0947	0.0948	0.115	0.1146	0.1145	0.1068	0.1068	0.1066
		SI1i
			Y030-0514			8016-0098			E822-2109			F953-1334
		-4	0.0965	0.0965	0.0965	0.1034	0.1048	0.1028	0.1064	0.1065	0.1068	0.0951	0.095	0.095
		-5	0.1022	0.1022	0.1021	0.1154	0.1176	0.1146	0.1125	0.1126	0.1126	0.0959	0.0958	0.0957
		-6	0.1047	0.1047	0.1046	0.0998	0.101	0.0995	0.0978	0.0979	0.0978	0.0992	0.0992	0.0992
		-7	0.1044	0.1043	0.1044	0.1008	0.1008	0.1005	0.0964	0.0967	0.0968	0.1174	0.1176	0.118
		-8	0.1072	0.1071	0.1071	0.1041	0.104	0.1037	0.1016	0.1019	0.1021	0.106	0.1059	0.106
		-9	0.1008	0.1008	0.1007	0.0957	0.0958	0.0954	0.0887	0.089	0.0891	0.1244	0.1245	0.1248
		-10	0.1052	0.1052	0.1056	0.1006	0.1005	0.1003	0.1012	0.1017	0.1019	0.1197	0.1198	0.1201
		-11	0.1037	0.1036	0.1035	0.0945	0.0944	0.0943	0.111	0.1115	0.1121	0.1044	0.1044	0.1045
		SI1j
			P300-2087			F989-0770			K280-0189
		-4				0.096	0.0968	0.0973	0.1042	0.1054	0.1059
		-5	0.1194	0.1197	0.1093	0.0974	0.0981	0.0988	0.1097	0.1104	0.1105
		-6	0.112	0.1119	0.1119	0.0969	0.0984	0.1	0.1036	0.1042	0.1045
		-7	0.1218	0.1218	0.1216	0.1014	0.1024	0.1032	0.1047	0.1051	0.1055
		-8	0.1116	0.1117	0.1116	0.0996	0.1003	0.1009	0.1137	0.1141	0.1143
		-9	0.1143	0.1144	0.1143	0.0973	0.0974	0.0981	0.1069	0.107	0.1073
		-10	0.1174	0.1176	0.1175	0.0976	0.0981	0.0989	0.1068	0.107	0.1073
		-11	0.1162	0.1161	0.116	0.0972	0.0974	0.098	0.1068	0.1067	0.1071
		SI1k
			C228-0608			C796-1146
		-4	0.0976	0.0978	0.0982	0.0901	0.0902	0.0903
		-5	0.0874	0.0876	0.0879	0.0997	0.0996	0.0996
		-6	0.101	0.1015	0.0977	0.1102	0.1101	0.1101
		-7	0.0914	0.0918	0.0918	0.0999	0.0999	0.1001
		-8	0.0908	0.091	0.0912	0.0826	0.0827	0.0833
		-9	0.0716	0.0718	0.0719	0.0932	0.0933	0.094
		-10	0.0918	0.0921	0.0919	0.0974	0.0973	0.0973
		-11	0.0845	0.0848	0.0852	0.086	0.086	0.0861

## Sheet: Supplementary Fig4
				SI4a
					D400-1574			8012-3374			E762-1894			D103-1163
				-4	0.2487	0.2128	0.2121	0.1469	0.1212	0.12	0.1233	0.1234	0.123	0.12139	0.12035	0.11769
				-5	0.2023	0.2066	0.2259	0.1338	0.1585	0.1286	0.1257	0.1252	0.1257	0.12909	0.12773	0.12425
				-6	0.1466	0.1286	0.1479	0.1462	0.1459	0.1462	0.1281	0.1279	0.128	0.12298	0.12215	0.11992
				-7	0.1278	0.1328	0.1311	0.1336	0.1373	0.1388	0.13	0.1298	0.1296	0.12285	0.12276	0.12109
				-8	0.1122	0.1352	0.144	0.135	0.1375	0.1375	0.1223	0.1217	0.1224	0.12831	0.1268	0.12332
				-9	0.1238	0.126	0.1251	0.1269	0.131	0.1307	0.126	0.1263	0.1259	0.12399	0.12243	0.11918
				-10	0.1123	0.1331	0.1128	0.1164	0.1504	0.1499	0.1269	0.127	0.127	0.11766	0.12345	0.11619
				-11	0.1228	0.125	0.1238	0.119	0.132	0.1115	0.1277	0.1267	0.1275	0.1231	0.1342	0.112

## Sheet: Supplementary Fig5
					SI5e
					Time（d）	Control1	Control2	Control3	Control4	Control5	Experiment1	Experiment2	Experiment3	Experiment4	Experiment5
					1	0.9	1.3	3.3	1.6	0.9	1.6	1.9	2.2	1.6	1.8
					2	2.1	2	5.9	2.7	1.6	1.9	3.2	2	2.9	2.5
					3	2.3	2.3	5.8	3.4	2.2	2.9	3.5	1.9	3.8	3.3
					4	5.2	3.4	7.2	4.4	2.5	4.1	4.3	5	5.7	4.3
					5	5.4	5.5	8.3	6	2.5	3.8	5.9	4.8	6	6
					6	3.4	8.2	8.2	6	3.9	3.9	6.3	6.9	6.2	5.6
					7	4.9	5.9	7.2	4.6	3.9	2.9	5.1	6.8	5	6
					SI5i							SI5h
					Vehicle	10μM	100μM
					104.414	104.59	98.1715
					103.405	101.16	109.332
					103.72	88.6381	101.702
					95.5864	97.623	96.454
					98.8651	101.907	100.441
					94.0101	104.016	102.207
					P=0.9122(vehicle vs 10 μM)
					P=0.6044(vehicle vs 100 μM)

## Sheet: Supplementary Fig7
				SI7e				SI7f
				Urea Concentration(ug/ml)	Peak area			0 μM	0.1 μM	1.0 μM
				0.5	5339181			1.59	2.57	2.82
				1	10370641			2.27	2.56	2.79
				6	29235754			2.03	2.42	2.61
				8	36396731			P=0.0452（0 μM vs 0.1 μM）
				10	48505345			P=0.0106（0 μM vs 1.0 μM）
